# Supplementary material for: Genome-Wide Identification of Cyclophilin Gene Family in Cotton and Expression Analysis of the Fibre Development in Gossypium barbadense
Source: Int J Mol Sci. 2019 Jan 16;20(2):349. doi: 10.3390/ijms20020349 (PMC6359516; doi:10.3390/ijms20020349)
Supplement: Supplementary file 1 [file ijms-20-00349-s001.zip]

Archive with 12 entries (11 files):
- ijms-423111-supplementary/
- ijms-423111-supplementary/Additional File 10ú║Table S6  RPKM of GbCYP genes..xlsx
- ijms-423111-supplementary/Additional File 11ú║Table S7  The Sequences of qRT-PCR primers in this study..pdf
- ijms-423111-supplementary/Additional File 1ú║Table S1 The CYPs gene family information in cottn.pdf
- ijms-423111-supplementary/Additional File 2ú║Fig. S1 Phylogenetic relationship, motif analysis and Exon-intron gene structure of the CYPs gene family in TM-1..pdf
- ijms-423111-supplementary/Additional File 3ú║Fig. S2 Phylogenetic relationship, motif analysis and Exon-intron gene structure of the CYPs gene family in G. arboreum..pdf
- ijms-423111-supplementary/Additional File 4ú║Fig. S3 Phylogenetic relationship, motif analysis and Exon-intron gene structure of the CYPs gene family in G. raimondii..pdf
- ijms-423111-supplementary/Additional File 5ú║Table S2  Analysis and distribution of conserved motifs of CYP proteins in cotton (2).pdf
- ijms-423111-supplementary/Additional File 6ú║Fig. S4 Chromosomal localization  of GhCYP,GaCYP,GrCYP genes..pdf
- ijms-423111-supplementary/Additional File 7ú║Table S3  Segmentally duplicated GbCYP gene pairs.pdf
- ijms-423111-supplementary/Additional File 8ú║Table S4  Orthologous relationships between G.barbadense and other three Gossypium species.xlsx
- ijms-423111-supplementary/Additional File 9ú║Table S5  The  response cis-acting elements in GbCYPs promoters..pdf
