# Supplementary material for: Genome-Wide Identification of Cyclophilin Gene Family in Cotton and Expression Analysis of the Fibre Development in Gossypium barbadense
Source: Int J Mol Sci. 2019 Jan 16;20(2):349. doi: 10.3390/ijms20020349 (PMC6359516; doi:10.3390/ijms20020349)
Supplement: Supplementary file 1 [file ijms-20-00349-s001.zip › ijms-423111-supplementary/Additional File 10ú║Table S6 RPKM of GbCYP genes..xlsx]

## Sheet: RPKM
Additional File 10: Table S6 RPKM of GbCYP genes
gene name	Seed	Stem	Leave	Flower	0dpa ovule	5dpa fiber	10dpa fiber	20dpa fiber	30dpa fiber
GbCYP18-3	14.839	468.541	388.492	426.907	456.11	532.151	440.427	194.345	68.5581
GbCYP18-2	12.8662	178.062	179.142	158.473	182.999	223.31	147.24	90.2888	83.0304
GbCYP18-4	13.3039	271.875	297.715	252.798	333.571	194.028	185.349	121.495	88.5055
GbCYP27-2	6.26019	52.4385	53.5124	50.11	80.2754	145.091	152.094	92.1622	172.883
GbCYP18-6	4.09351	96.1958	62.1673	54.4205	17.0243	88.6324	137.144	110.097	16.7232
GbCYP40-1	6.32481	63.2863	61.7688	63.369	42.1538	62.7812	64.1004	52.3414	54.4399
GbCYP47-1	8.52895	33.2612	29.2089	27.8795	37.7777	56.768	51.3437	34.5845	31.9913
GbCYP18-8	1.01753	18.5495	14.7579	14.9898	23.451	41.6692	20.1623	12.5006	6.69334
GbCYP24-1	5.14418	17.1326	12.8092	18.0568	21.8053	36.3399	32.3264	32.712	10.9599
GbCYP66-1	47.4136	33.9301	36.6603	36.4274	59.5997	31.0303	23.6901	15.5788	9.23682
GbCYP72	21.205	20.8048	22.3434	26.8622	35.1436	27.4772	21.0749	13.3283	9.88269
GbCYP16-1	2.9096	5.74622	6.60519	19.4452	12.1006	26.6698	20.8362	15.0999	5.11728
GbCYP77	9.96362	25.8095	21.6414	35.4786	43.3852	26.1776	18.7392	13.6104	7.16439
GbCYP14-2	2.56213	17.5153	23.6963	19.5625	37.0723	26.0074	15.5867	8.531	6.60844
GbCYP19-3	3.57725	6.79305	6.01544	14.2814	11.2957	25.3506	20.8642	16.7028	12.4399
GbCYP20-2	4.68599	18.6868	22.8516	21.5514	27.6085	24.3343	17.756	15.9256	18.7543
GbCYP63	2.99406	12.8075	6.42594	31.8772	33.8057	22.6823	20.8713	12.1584	6.8196
GbCYP20-1	7.49759	15.1274	22.6547	28.9597	32.643	21.8845	15.8012	14.7419	18.3001
GbCYP18-5	4.09351	125.735	53.5628	34.5644	6.56146	21.7568	41.4457	193.992	33.1276
GbCYP26-2	6.06188	17.8424	11.7863	19.7388	22.0592	20.4007	17.5169	16.008	25.8664
GbCYP26-1	2.58605	9.26034	40.225	26.9463	18.1811	19.7641	21.5757	15.3549	9.05552
GbCYP26-4	8.22401	16.1602	53.2129	37.5149	23.917	19.6899	22.1255	18.967	10.77
GbCYP70	8.19677	14.4382	9.14942	24.983	33.9912	18.6428	16.6545	10.3523	5.4995
GbCYP21-3	3.22921	8.05936	2.71509	1.49178	6.87479	18.0876	13.7916	7.09748	9.61471
GbCYP27-1	5.32075	26.8089	141.516	20.7747	32.4548	17.3695	13.5641	7.33087	9.97194
GbCYP28	4.27363	6.89811	5.83899	9.08528	11.7255	16.6322	20.799	8.09621	6.14026
GbCYP36	3.85905	13.5048	7.30048	9.11182	11.2727	16.0435	19.0688	10.5073	7.23376
GbCYP78	5.70232	17.7193	11.0054	17.6017	33.1922	15.7184	10.4972	8.89818	6.12005
GbCYP62	4.67779	12.7914	12.5202	20.057	32.3157	15.2978	11.5998	8.19948	5.5711
GbCYP24-2	3.90499	19.725	88.1561	17.3983	23.2778	13.3376	14.5252	7.53236	8.94994
GbCYP58	1.71219	8.25849	6.76609	16.4258	15.0723	12.2629	15.5945	9.08229	10.5752
GbCYP23	3.60948	15.6886	7.41844	10.3753	18.6252	12.1605	11.1535	6.63081	15.2457
GbCYP21-4	0.947169	8.09384	3.78276	8.50809	6.72937	11.2237	14.1584	10.3312	15.5763
GbCYP26-3	0.947169	8.09384	3.78276	8.50809	6.72937	11.2237	14.1584	10.3312	15.5763
GbCYP39-4	2.70545	3.9232	2.89509	1.41394	5.62579	10.972	6.41247	4.46175	2.19689
GbCYP14-1	6.69428	5.08485	7.59845	9.86171	12.5282	8.28251	7.67953	5.38026	2.68846
GbCYP16-2	1.72324	4.36313	3.13924	3.50863	7.963	7.40722	5.19175	3.69329	4.61374
GbCYP18-9	5.05874	2.68977	2.97734	18.1764	20.688	7.22864	5.27571	1.16165	0.770615
GbCYP39-3	0.49601	5.27465	6.5684	4.81193	8.1654	7.00125	4.74177	2.96139	2.5587
GbCYP48	2.24627	8.76379	7.29702	9.53843	18.4715	5.76479	6.31794	3.70448	3.49251
GbCYP37-5	2.58819	5.89784	4.24345	4.74277	11.5712	5.23184	5.48837	2.19902	1.50539
GbCYP142	1.6291	5.00354	3.12656	5.82801	5.79328	5.20874	4.33361	3.36684	4.31103
GbCYP37-4	2.07056	5.89784	3.26419	1.9529	9.86694	4.87103	7.28784	3.09052	1.91758
GbCYP47-2	3.60375	4.58908	5.61441	3.19904	12.0488	4.69148	3.9057	1.84978	1.68801
GbCYP43-3	1.14439	4.34631	4.9072	6.16782	11.4225	4.6665	5.2513	3.04835	2.44061
GbCYP19-1	1.50057	2.46958	3.36444	5.75109	4.6805	3.39938	3.99926	2.98635	2.77075
GbCYP37-1	1.87722	3.97216	1.57835	6.93768	9.85181	3.36473	1.77128	1.29321	3.23101
GbCYP43-1	0.230658	1.31403	1.35754	6.96165	11.4313	3.25576	2.40551	1.00636	0.303454
GbCYP39-2	0.719951	5.46862	3.12753	3.53533	6.15469	3.22012	2.66961	1.70834	2.39285
GbCYP66-2	7.00937	4.81443	4.01253	4.44758	12.3013	3.1706	2.22929	1.3356	1.04298
GbCYP20-3	0	6.51629	9.74725	10.3302	8.67842	3.15151	1.93443	2.66211	3.62831
GbCYP43-2	1.37681	1.65585	1.35055	4.45227	11.1338	2.99906	2.79196	1.37002	0.715003
GbCYP49-1	6.89556	4.62154	6.47981	2.62336	11.0353	2.50928	1.05755	1.11772	0.983016
GbCYP21-2	1.39115	1.93728	1.36461	0.833084	4.49992	2.50505	1.93443	0.638906	1.73388
GbCYP41-2	7.18015	3.81774	4.42714	1.63392	10.5344	2.2522	0.499207	0.219839	0.480598
GbCYP38	1.55292	2.26084	1.08806	4.46378	7.62445	2.1649	0.53984	0.891496	3.01077
GbCYP40-3	1.72165	1.77478	11.3736	3.44648	4.3472	1.92868	1.28249	0.508301	0.630116
GbCYP41-1	1.82634	1.99418	2.1114	1.64053	3.32302	1.47195	1.58722	0.6815	1.15395
GbCYP22	1.32229	0.502192	1.11177	1.90042	3.36062	1.45934	0.612888	0.607277	0.51883
GbCYP42-2	0.969868	0.810364	6.36056	3.48479	1.00839	1.38588	1.14633	1.02448	1.10136
GbCYP49-2	0.969868	0.810364	6.36056	3.48479	1.00839	1.38588	1.14633	1.02448	1.10136
GbCYP39-1	1.73604	2.16637	12.0942	3.38617	4.55543	1.33975	0.689712	0.626448	1.06469
GbCYP29	2.31687	4.77674	8.34857	5.23263	3.90009	1.2689	1.84094	1.29206	0.206261
GbCYP19-2	0.489197	1.30055	0.411312	2.10926	3.72992	1.19347	1.02036	1.57269	0.64359
GbCYP61	1.45692	3.75031	12.1816	4.88581	4.76875	1.15658	0.844114	0.929318	0.818253
GbCYP42-1	1.83103	9.3011	45.127	7.81257	2.7763	0.638154	0.556956	0.157673	0.412051
GbCYP18-1	0	1.76935	0	27.8986	1.43519	0.63143	1.43957	4.99238	3.01077
GbCYP15	0	6.18823	4.15883	6.89989	2.01677	0.50703	0.606879	1.06902	0.886459
GbCYP37-2	2.9148	0.402551	0.556986	0.761677	1.46936	0.46176	0.552693	0.243393	0.146784
GbCYP40-2	0.723853	6.32299	38.4438	6.58881	1.83969	0.420464	0.251633	0.0554065	0.150364
GbCYP18-7	0.511689	4.66404	1.936	2.20624	1.06402	0.35667	0.355757	1.175	0.708611
GbCYP8	1.12701	0	0	0	0	0	0	0	0
GbCYP21-1	1.85487	0	0	0	0.160711	0	0	0	0
GbCYP34	1.38682	3.58157	43.143	14.7495	0	0	0	0	0.0384107
GbCYP37-3	1.54394	2.15004	36.4558	15.0706	0.178362	0	0	0	0
