# Supplementary material for: Genome-Wide Identification of Cyclophilin Gene Family in Cotton and Expression Analysis of the Fibre Development in Gossypium barbadense
Source: Int J Mol Sci. 2019 Jan 16;20(2):349. doi: 10.3390/ijms20020349 (PMC6359516; doi:10.3390/ijms20020349)
Supplement: Supplementary file 1 [file ijms-20-00349-s001.zip › ijms-423111-supplementary/Additional File 8ú║Table S4 Orthologous relationships between G.barbadense and other three Gossypium species.xlsx]

## Sheet: Gb-Gh
Additional file 7：Table S3 Orthologous relationships between G.barbadense and other three Gossypium species
Gene Name	Gene ID	Gene Name	Gene ID	Ka	Ks	Ka/Ks
GbCYP18-3	GOBAR_AA37830	GhCYP18-3	Gh_A01G0031	0.00768581	0.00833342	0.922287
GbCYP26-1	GOBAR_AA14287	GhCYP28-2	Gh_D01G0206	0.00735187	0.0234509	0.313501
GbCYP18-5	GOBAR_AA04404	GhCYP18-6	Gh_D01G1605	0.00252313	0.0686193	0.03677
GbCYP18-3	GOBAR_AA37830	GhCYP18-6	Gh_D01G1605	0.0374452	0.858973	0.043593
GbCYP18-3	GOBAR_AA37830	GhCYP18-4	Gh_D01G0030	0.0076727	0.0340968	0.225027
GbCYP24-1	GOBAR_AA23113	GhCYP24-3	Gh_D01G0026	0.0117324	0.0460924	0.25454
GbCYP21-3	GOBAR_AA37755	GhCYP26-3	Gh_A02G0528	0.0192827	0.0195578	0.985934
GbCYP37-2	GOBAR_AA11120	GhCYP41	Gh_A02G1526	0.0664304	0.0709417	0.936408
GbCYP21-3	GOBAR_AA37755	GhCYP26-1	Gh_D02G0593	0.0285477	0.0601525	0.474589
GbCYP37-2	GOBAR_AA11120	GhCYP40-3	Gh_D03G0186	0.0622153	0.106004	0.586916
GbCYP37-3	GOBAR_AA14886	GhCYP34-1	Gh_A03G0499	0.00137237	0.00429186	0.319761
GbCYP28	GOBAR_AA29091	GhCYP28-3	Gh_D02G1247	0.0302766	0.0536542	0.564291
GbCYP47-2	GOBAR_AA36023	GhCYP46	Gh_D02G2108	0.0106196	0.0393791	0.269677
GbCYP37-3	GOBAR_AA14886	GhCYP34-2	Gh_D03G1033	0.011746	0.0554987	0.211644
GbCYP15	GOBAR_AA30180	GhCYP18-8	Gh_A04G1046	0.00290839	0.00902267	0.322343
GbCYP15	GOBAR_AA30180	GhCYP18-9	Gh_D04G1620	0.0175789	0.0760144	0.231258
GbCYP18-7	GOBAR_AA30181	GhCYP18-7	Gh_D04G1621	0.00252419	0.0249676	0.101099
GbCYP79	GOBAR_AA36544	GhCYP70-4	Gh_D05G0033	0.010458	0.0396219	0.263945
GbCYP48	GOBAR_AA12952	GhCYP56	Gh_A06G0767	0.00424421	0.00833966	0.508919
GbCYP58	GOBAR_AA15867	GhCYP70-1	Gh_A07G0986	0.0113362	0.00757283	1.49696
GbCYP42-1	GOBAR_AA16016	GhCYP49-4	Gh_A07G2012	0	0.00739378	0
GbCYP42-1	GOBAR_AA16016	GhCYP47	Gh_A09G0254	0.0504194	0.532458	0.0946919
GbCYP58	GOBAR_AA15867	GhCYP70-2	Gh_D07G1064	0.0147645	0.0456932	0.323121
GbCYP42-1	GOBAR_AA16016	GhCYP49-1	Gh_D07G2233	0.00337269	0.0532205	0.0633719
GbCYP42-1	GOBAR_AA16016	GhCYP48	Gh_D09G0253	0.057823	0.53615	0.107849
GbCYP21-4	GOBAR_AA27853	GhCYP26-7	Gh_A08G0354	0.0951445	0.112795	0.843518
GbCYP72	GOBAR_AA31583	GhCYP67	Gh_A08G1670	0.00070901	0.00227661	0.311433
GbCYP39-3	GOBAR_AA36652	GhCYP37-3	Gh_A08G1470	0.00377914	0.00430109	0.878647
GbCYP39-3	GOBAR_AA36652	GhCYP37-2	Gh_A09G1765	0.071852	0.415376	0.172981
GbCYP21-4	GOBAR_AA27853	GhCYP26-5	Gh_D08G0452	0.118798	0.151872	0.782224
GbCYP72	GOBAR_AA31583	GhCYP72	Gh_D08G2018	0.0142096	0.0535842	0.265183
GbCYP39-3	GOBAR_AA36652	GhCYP37-4	Gh_D08G1766	0.0113974	0.0486897	0.234083
GbCYP39-3	GOBAR_AA36652	GhCYP37-1	Gh_D09G1874	0.0718916	0.399683	0.179872
GbCYP61	GOBAR_AA36607	GhCYP49-4	Gh_A07G2012	0.0949895	0.549998	0.172709
GbCYP37-5	GOBAR_AA19718	GhCYP37-3	Gh_A08G1470	0.0731564	0.432508	0.169144
GbCYP61	GOBAR_AA36607	GhCYP47	Gh_A09G0254	0.0288669	0.0530673	0.543968
GbCYP61	GOBAR_AA36607	GhCYP49-1	Gh_D07G2233	0.0948847	0.562657	0.168637
GbCYP37-5	GOBAR_AA19718	GhCYP37-4	Gh_D08G1766	0.0766427	0.42828	0.178955
GbCYP61	GOBAR_AA36607	GhCYP48	Gh_D09G0253	0.0447122	0.0994834	0.449444
GbCYP37-5	GOBAR_AA19718	GhCYP37-1	Gh_D09G1874	0.0126786	0.0624664	0.202967
GbCYP43-2	GOBAR_AA09401	GhCYP41	Gh_A02G1526	0.101915	0.586275	0.173835
GbCYP19-2	GOBAR_AA08313	GhCYP20-1	Gh_A05G3461	0.0375156	0.599856	0.062541
GbCYP43-2	GOBAR_AA09401	GhCYP40-1	Gh_A10G0832	0.0447575	0.05415	0.826546
GbCYP19-2	GOBAR_AA08313	GhCYP20-4	Gh_A10G1682	0.0218639	0.0957821	0.228267
GbCYP23	GOBAR_AA31887	GhCYP23-2	Gh_A10G2121	0.00196786	0.0130865	0.150373
GbCYP43-2	GOBAR_AA09401	GhCYP40-3	Gh_D03G0186	0.100363	0.556852	0.180232
GbCYP19-2	GOBAR_AA08313	GhCYP20-3	Gh_D10G1953	0.0194461	0.113672	0.171073
GbCYP43-2	GOBAR_AA09401	GhCYP40-2	Gh_D10G0925	0.0315065	0.0559785	0.562832
GbCYP142	GOBAR_AA09575	GhCYP26-7	Gh_A08G0354	0.16249	0.42508	0.382257
GbCYP142	GOBAR_AA09575	GhCYP26-4	Gh_D11G1133	0.0916925	0.214632	0.427208
GbCYP37-1	GOBAR_AA17121	GhCYP35	Gh_D11G0793	0.0287409	0.0520764	0.551898
GbCYP14-1	GOBAR_AA37002	GhCYP40-3	Gh_D03G0186	0.0491424	0.350039	0.140391
GbCYP41-2	GOBAR_AA25604	GhCYP45-2	Gh_A03G1688	0.035762	0.487905	0.073297
GbCYP41-2	GOBAR_AA25604	GhCYP44-2	Gh_A13G0333	0.00520434	0.00613919	0.847724
GbCYP41-2	GOBAR_AA25604	GhCYP46	Gh_D02G2108	0.0357339	0.474186	0.0753584
GbCYP41-2	GOBAR_AA25604	GhCYP45-1	Gh_D13G0372	0.0148419	0.0473011	0.313774
GbCYP18-4	GOBAR_DD08058	GhCYP18-5	Gh_A01G1361	0.00252525	0.0595213	0.0424261
GbCYP19-3	GOBAR_DD25587	GhCYP24-1	Gh_A01G0027	0.00486521	0.0485672	0.100175
GbCYP18-1	GOBAR_DD25583	GhCYP18-3	Gh_A01G0031	0.0102741	0.0338085	0.303892
GbCYP18-4	GOBAR_DD08058	GhCYP18-6	Gh_D01G1605	0.00505478	0.00824184	0.613307
GbCYP18-1	GOBAR_DD25583	GhCYP18-6	Gh_D01G1605	0.0401638	0.936392	0.0428921
GbCYP19-3	GOBAR_DD25587	GhCYP24-3	Gh_D01G0026	0.00242719	0.0158736	0.152907
GbCYP18-1	GOBAR_DD25583	GhCYP18-4	Gh_D01G0030	0.0102566	0.00835663	1.22736
GbCYP21-2	GOBAR_DD03339	GhCYP26-3	Gh_A02G0528	0.0489494	0.0812702	0.602304
GbCYP66-2	GOBAR_DD21100	GhCYP45-2	Gh_A03G1688	0.082775	0.137788	0.600741
GbCYP66-2	GOBAR_DD21100	GhCYP44-2	Gh_A13G0333	0.0870917	0.553544	0.157335
GbCYP21-2	GOBAR_DD03339	GhCYP26-1	Gh_D02G0593	0.0346549	0.0558397	0.620613
GbCYP66-2	GOBAR_DD21100	GhCYP46	Gh_D02G2108	0.0733974	0.102192	0.718231
GbCYP66-2	GOBAR_DD21100	GhCYP45-1	Gh_D13G0372	0.0797245	0.500216	0.15938
GbCYP66-2	GOBAR_DD21100	GhCYP45-1	Gh_D13G0372	0.0797245	0.500216	0.15938
GbCYP40-3	GOBAR_DD26754	GhCYP41	Gh_A02G1526	0.0193129	0.0475595	0.406078
GbCYP34	GOBAR_DD01435	GhCYP34-1	Gh_A03G0499	0.0131887	0.0602106	0.219042
GbCYP40-3	GOBAR_DD26754	GhCYP40-1	Gh_A10G0832	0.0863448	0.58355	0.147965
GbCYP40-3	GOBAR_DD26754	GhCYP40-3	Gh_D03G0186	0.00354471	0.00427352	0.82946
GbCYP40-3	GOBAR_DD26754	GhCYP40-2	Gh_D10G0925	0.0682124	0.536847	0.127061
GbCYP18-8	GOBAR_DD26547	GhCYP18-8	Gh_A04G1046	0.0153523	0.0851979	0.180196
GbCYP20-1	GOBAR_DD01305	GhCYP20-1	Gh_A05G3461	0.00924333	0.0649493	0.142316
GbCYP20-1	GOBAR_DD01305	GhCYP20-4	Gh_A10G1682	0.0231589	0.501602	0.0461699
GbCYP18-8	GOBAR_DD26547	GhCYP18-9	Gh_D04G1620	0	0.0163494	0
GbCYP20-1	GOBAR_DD01305	GhCYP20-3	Gh_D10G1953	0.0184945	0.468859	0.0394458
GbCYP63	GOBAR_DD35486	GhCYP89-1	Gh_A07G0324	0.0760871	0.130716	0.58208
GbCYP40-2	GOBAR_DD36127	GhCYP49-4	Gh_A07G2012	0.0119109	0.0605778	0.196622
GbCYP40-2	GOBAR_DD36127	GhCYP47	Gh_A09G0254	0.0558629	0.584831	0.0955197
GbCYP63	GOBAR_DD35486	GhCYP89-2	Gh_D07G0381	0.0663359	0.0737219	0.899813
GbCYP40-2	GOBAR_DD36127	GhCYP49-1	Gh_D07G2233	0.00832433	0.0116999	0.711485
GbCYP40-2	GOBAR_DD36127	GhCYP48	Gh_D09G0253	0.0643542	0.612161	0.105126
GbCYP62	GOBAR_DD27614	GhCYP67	Gh_A08G1670	0.0426624	0.0771345	0.55309
GbCYP26-3	GOBAR_DD37745	GhCYP26-7	Gh_A08G0354	0.0202125	0.0326671	0.618742
GbCYP39-4	GOBAR_DD27607	GhCYP37-3	Gh_A08G1470	0.0101118	0.0534748	0.189095
GbCYP26-3	GOBAR_DD37745	GhCYP26-6	Gh_A11G0987	0.0701856	0.291086	0.241116
GbCYP62	GOBAR_DD27614	GhCYP72	Gh_D08G2018	0.0246876	0.0323217	0.763808
GbCYP39-1	GOBAR_DD36199	GhCYP49-4	Gh_A07G2012	0.10775	0.539238	0.19982
GbCYP37-4	GOBAR_DD24495	GhCYP37-3	Gh_A08G1470	0.0731966	0.416369	0.175798
GbCYP37-4	GOBAR_DD24495	GhCYP37-2	Gh_A09G1765	0.00758141	0.0440817	0.171985
GbCYP39-1	GOBAR_DD36199	GhCYP47	Gh_A09G0254	0.0710171	0.0825121	0.860686
GbCYP39-1	GOBAR_DD36199	GhCYP49-1	Gh_D07G2233	0.108554	0.565987	0.191796
GbCYP37-4	GOBAR_DD24495	GhCYP37-4	Gh_D08G1766	0.076685	0.412249	0.186016
GbCYP37-4	GOBAR_DD24495	GhCYP37-1	Gh_D09G1874	0.0050484	0.0172918	0.291953
GbCYP43-1	GOBAR_DD26812	GhCYP41	Gh_A02G1526	0.106085	0.581971	0.182286
GbCYP40-1	GOBAR_DD26347	GhCYP20-1	Gh_A05G3461	0.031283	0.509901	0.0613512
GbCYP43-1	GOBAR_DD26812	GhCYP40-1	Gh_A10G0832	0.0514782	0.0818249	0.629126
GbCYP16-2	GOBAR_DD26079	GhCYP23-2	Gh_A10G2121	0.0983379	0.159177	0.617788
GbCYP43-1	GOBAR_DD26812	GhCYP40-3	Gh_D03G0186	0.102478	0.56615	0.181008
GbCYP43-1	GOBAR_DD26812	GhCYP40-2	Gh_D10G0925	0.0255798	0.0248838	1.02797
GbCYP40-1	GOBAR_DD26347	GhCYP20-3	Gh_D10G1953	0.0068234	0.0231977	0.294141
GbCYP38	GOBAR_DD21364	GhCYP44-1	Gh_A11G0678	0.0105346	0.0278778	0.377884
GbCYP26-2	GOBAR_DD13607	GhCYP26-6	Gh_A11G0987	0.0054895	0.0333018	0.164841
GbCYP38	GOBAR_DD21364	GhCYP35	Gh_D11G0793	0.020093	0.0341238	0.588826
GbCYP18-2	GOBAR_DD12369	GhCYP18-5	Gh_A01G1361	0.0128017	0.798789	0.0160264
GbCYP39-2	GOBAR_DD34612	GhCYP65-1	Gh_A12G0709	0.0143359	0.0467229	0.306829
GbCYP18-2	GOBAR_DD12369	GhCYP18-6	Gh_D01G1605	0.0153753	0.905207	0.0169854
GbCYP18-2	GOBAR_DD12369	GhCYP18-9	Gh_D04G1620	0.0818689	0.990935	0.0826178
GbCYP39-2	GOBAR_DD34612	GhCYP65-2	Gh_D12G0724	0	0.0152289	0
GbCYP49-1	GOBAR_DD27655	GhCYP44-2	Gh_A13G0333	0.0544427	0.100695	0.540671
GbCYP16-1	GOBAR_DD19905	GhCYP18-12	Gh_A13G0846	0.0667106	0.131686	0.506589
GbCYP49-1	GOBAR_DD27655	GhCYP45-1	Gh_D13G0372	0.0240864	0.0389001	0.619185
GbCYP16-1	GOBAR_DD19905	GhCYP18-11	Gh_D13G1093	0.0651297	0.0709989	0.917333

## Sheet: Gb-Ga
Additional file 7：Table S3 Orthologous relationships between G.barbadense and other three Gossypium species
Gene Name	Gene ID	Gene Name	Gene ID	Ka	Ks	Ka/Ks
GbCYP18-3	GOBAR_AA37830	GaCYP18-3	Cotton_A_00237	0	0.00834501	0
GbCYP37-2	GOBAR_AA11120	GaCYP40-3	Cotton_A_01679	0.0606391	0.0665735	0.91086
GbCYP47-2	GOBAR_AA36023	GaCYP45	Cotton_A_00780	0.00317573	0.0154049	0.20615
GbCYP37-3	GOBAR_AA14886	GaCYP34	Cotton_A_28467	0.00413699	0.00430726	0.960469
GbCYP15	GOBAR_AA30180	GaCYP18-6	Cotton_A_08911	0.00877631	0.0272345	0.32225
GbCYP19-1	GOBAR_AA21449	GaCYP18-2	Cotton_A_11089	0.00783297	0.00890218	0.879893
GbCYP29	GOBAR_AA33211	GaCYP31	Cotton_A_08383	0.0135616	0.00964256	1.40643
GbCYP48	GOBAR_AA12952	GaCYP56	Cotton_A_21009	0.108387	0.130571	0.830097
GbCYP58	GOBAR_AA15867	GaCYP70	Cotton_A_09572	0.013046	0.0075836	1.72029
GbCYP42-1	GOBAR_AA16016	GaCYP49	Cotton_A_28873	0.00112129	0.0111319	0.100727
GbCYP39-3	GOBAR_AA36652	GaCYP37-2	Cotton_A_16591	0.0681912	0.42449	0.160643
GbCYP21-4	GOBAR_AA27853	GaCYP26	Cotton_A_12588	0.0977732	0.131938	0.741055
GbCYP72	GOBAR_AA31583	GaCYP71	Cotton_A_19569	0.00269512	0.0130675	0.206246
GbCYP37-5	GOBAR_AA19718	GaCYP37-2	Cotton_A_16591	0.00253432	0.00865186	0.292922
GbCYP61	GOBAR_AA36607	GaCYP47	Cotton_A_10206	0.0309533	0.0671646	0.460857
GbCYP43-2	GOBAR_AA09401	GaCYP40-3	Cotton_A_01679	0.0921634	0.556294	0.165674
GbCYP23	GOBAR_AA31887	GaCYP23	Cotton_A_15858	0.00591719	0.0131008	0.451667
GbCYP43-2	GOBAR_AA09401	GaCYP40-2	Cotton_A_35705	0.0265877	0.0293488	0.90592
GbCYP142	GOBAR_AA09575	GaCYP26	Cotton_A_12588	0.162655	0.43471	0.37417
GbCYP142	GOBAR_AA09575	GaCYP30	Cotton_A_23212	0.0875544	0.172707	0.506954
GbCYP49-2	GOBAR_AA22689	GaCYP50	Cotton_A_36132	0.00484341	0.00593475	0.816111
GbCYP14-1	GOBAR_AA37002	GaCYP40-3	Cotton_A_01679	0.0422052	0.331602	0.127277
GbCYP14-1	GOBAR_AA37002	GaCYP40-1	Cotton_A_30789	0.0132747	0.0333388	0.398175
GbCYP41-2	GOBAR_AA25604	GaCYP41	Cotton_A_19419	0	0.00409278	0
GbCYP41-2	GOBAR_AA25604	GaCYP45	Cotton_A_00780	0.0327685	0.490419	0.0668174
GbCYP18-4	GOBAR_DD08058	GaCYP18-4	Cotton_A_33740	0.00252525	0.0595213	0.0424261
GbCYP18-4	GOBAR_DD08058	GaCYP15	Cotton_A_15290	0.0177874	0.987188	0.0180182
GbCYP18-1	GOBAR_DD25583	GaCYP18-3	Cotton_A_00237	0.00255428	0.0513753	0.0497181
GbCYP19-3	GOBAR_DD25587	GaCYP24-1	Cotton_A_00242	0.00730674	0.0486328	0.150243
GbCYP18-4	GOBAR_DD08058	GaCYP18-3	Cotton_A_00237	0.0374778	0.829146	0.0452005
GbCYP66-2	GOBAR_DD21100	GaCYP45	Cotton_A_00780	0.0740637	0.128967	0.574284
GbCYP21-2	GOBAR_DD03339	GaCYP24-2	Cotton_A_21779	0.0849269	0.189961	0.447075
GbCYP40-3	GOBAR_DD26754	GaCYP40-3	Cotton_A_01679	0.0142904	0.0348015	0.410626
GbCYP34	GOBAR_DD01435	GaCYP34	Cotton_A_28467	0.0159839	0.0603453	0.264875
GbCYP18-8	GOBAR_DD26547	GaCYP18-6	Cotton_A_08911	0.0153786	0.0847162	0.181531
GbCYP20-1	GOBAR_DD01305	GaCYP20-1	Cotton_A_20244	0.00687028	0.0650815	0.105564
GbCYP18-8	GOBAR_DD26547	GaCYP18-3	Cotton_A_00237	0.08085	0.995311	0.0812309
GbCYP63	GOBAR_DD35486	GaCYP89-1	Cotton_A_03540	0.0735499	0.14011	0.524945
GbCYP27-1	GOBAR_DD34810	GaCYP27	Cotton_A_27185	0.00697375	0.0536742	0.129928
GbCYP62	GOBAR_DD27614	GaCYP71	Cotton_A_19569	0.0380872	0.0915084	0.416216
GbCYP39-4	GOBAR_DD27607	GaCYP37-3	Cotton_A_13181	0.0101182	0.0533558	0.189636
GbCYP26-3	GOBAR_DD37745	GaCYP26	Cotton_A_12588	0.0165119	0.0459914	0.359021
GbCYP37-4	GOBAR_DD24495	GaCYP37-2	Cotton_A_16591	0.00891257	0.0442117	0.201589
GbCYP37-4	GOBAR_DD24495	GaCYP37-3	Cotton_A_13181	0.0704774	0.415178	0.169752
GbCYP16-2	GOBAR_DD26079	GaCYP23	Cotton_A_15858	0.0982887	0.159457	0.616395
GbCYP38	GOBAR_DD21364	GaCYP37-1	Cotton_A_07667	0.00655814	0.0280079	0.234153
GbCYP26-2	GOBAR_DD13607	GaCYP30	Cotton_A_23212	0.0054895	0.0333018	0.164841
GbCYP18-2	GOBAR_DD12369	GaCYP18-6	Cotton_A_08911	0.0750458	0.957178	0.0784032
GbCYP18-2	GOBAR_DD12369	GaCYP15	Cotton_A_15290	0.00589249	0.0689575	0.0854511
GbCYP49-1	GOBAR_DD27655	GaCYP41	Cotton_A_19419	0.00985712	0.0528387	0.186551
GbCYP49-1	GOBAR_DD27655	GaCYP45	Cotton_A_00780	0.0880473	0.557511	0.157929

## Sheet: Gb-Gr
Additional file 7：Table S3 Orthologous relationships between G.barbadense and other three Gossypium species
Gene Name	Gene ID	Gene Name	Gene ID	Ka	Ks	Ka/Ks
GbCYP18-5	GOBAR_AA04404	GrCYP18-5	Cotton_D_gene_10025556	0.0295605	0.884631	0.0334156
GbCYP18-5	GOBAR_AA04404	GrCYP18-4	Cotton_D_gene_10038634	0.00506331	0.0419103	0.120813
GbCYP18-3	GOBAR_AA37830	GrCYP18-4	Cotton_D_gene_10038634	0.0401989	0.850186	0.0472825
GbCYP18-3	GOBAR_AA37830	GrCYP18-3	Cotton_D_gene_10018166	0	0.0515224	0
GbCYP24-1	GOBAR_AA23113	GrCYP24-2	Cotton_D_gene_10018171	0.00779861	0.0461431	0.169009
GbCYP26-1	GOBAR_AA14287	GrCYP28	Cotton_D_gene_10017975	0.00735413	0.0414921	0.177242
GbCYP18-3	GOBAR_AA37830	GrCYP18-2	Cotton_D_gene_10038393	0.0268815	1.1935	0.0225232
GbCYP37-2	GOBAR_AA11120	GrCYP40-3	Cotton_D_gene_10004591	0.0552287	0.105959	0.521229
GbCYP21-3	GOBAR_AA37755	GrCYP24-1	Cotton_D_gene_10005803	0.0706655	0.159335	0.443503
GbCYP47-2	GOBAR_AA36023	GrCYP43	Cotton_D_gene_10016497	0.0466379	0.0772452	0.603764
GbCYP28	GOBAR_AA29091	GrCYP25	Cotton_D_gene_10037925	0.0444949	0.0736788	0.603904
GbCYP37-3	GOBAR_AA14886	GrCYP34	Cotton_D_gene_10032360	0.0117813	0.051093	0.230584
GbCYP15	GOBAR_AA30180	GrCYP18-5	Cotton_D_gene_10025556	0.0728396	0.696057	0.104646
GbCYP20-2	GOBAR_AA24356	GrCYP20	Cotton_D_gene_10016660	0.00686897	0.0651256	0.105473
GbCYP79	GOBAR_AA36544	GrCYP72-1	Cotton_D_gene_10015996	0.00625764	0.0369062	0.169555
GbCYP29	GOBAR_AA33211	GrCYP31	Cotton_D_gene_10004432	0.0170051	0.0342218	0.496909
GbCYP42-1	GOBAR_AA16016	GrCYP49-1	Cotton_D_gene_10019448	0.00450029	0.0532205	0.0845593
GbCYP58	GOBAR_AA15867	GrCYP63	Cotton_D_gene_10012967	0.0147645	0.0487066	0.303131
GbCYP8	GOBAR_AA07343	GrCYP22	Cotton_D_gene_10006562	0.161274	0.547782	0.294413
GbCYP21-4	GOBAR_AA27853	GrCYP29	Cotton_D_gene_10007881	0.118945	0.141251	0.842084
GbCYP39-3	GOBAR_AA36652	GrCYP37-1	Cotton_D_gene_10015464	0.0691278	0.414389	0.166819
GbCYP21-4	GOBAR_AA27853	GrCYP26	Cotton_D_gene_10035822	0.199391	0.431716	0.461856
GbCYP27-2	GOBAR_AA19866	GrCYP23-1	Cotton_D_gene_10013011	0.774704	1.16308	0.666083
GbCYP61	GOBAR_AA36607	GrCYP49-1	Cotton_D_gene_10019448	0.0960722	0.561289	0.171164
GbCYP37-5	GOBAR_AA19718	GrCYP37-1	Cotton_D_gene_10015464	0.0101257	0.0671339	0.150828
GbCYP61	GOBAR_AA36607	GrCYP47	Cotton_D_gene_10014459	0.0394251	0.088312	0.44643
GbCYP37-5	GOBAR_AA19718	GrCYP37-2	Cotton_D_gene_10037715	0.0759725	0.446868	0.170011
GbCYP19-2	GOBAR_AA08313	GrCYP40-2	Cotton_D_gene_10020262	0.0243775	0.123354	0.197622
GbCYP23	GOBAR_AA31887	GrCYP23-2	Cotton_D_gene_10009280	0.00790782	0.0467337	0.16921
GbCYP19-2	GOBAR_AA08313	GrCYP20	Cotton_D_gene_10016660	0.0347026	0.546105	0.0635456
GbCYP43-2	GOBAR_AA09401	GrCYP40-3	Cotton_D_gene_10004591	0.0936824	0.564952	0.165823
GbCYP43-2	GOBAR_AA09401	GrCYP40-1	Cotton_D_gene_10040439	0.0805781	0.39992	0.201486
GbCYP142	GOBAR_AA09575	GrCYP29	Cotton_D_gene_10007881	0.160787	0.545856	0.29456
GbCYP37-1	GOBAR_AA17121	GrCYP41	Cotton_D_gene_10032672	0.00519539	0.0183706	0.28281
GbCYP49-2	GOBAR_AA22689	GrCYP49-2	Cotton_D_gene_10012625	0.00484068	0.0240682	0.201123
GbCYP14-2	GOBAR_AA02739	GrCYP18-4	Cotton_D_gene_10038634	0.0127324	0.869026	0.0146514
GbCYP14-1	GOBAR_AA37002	GrCYP40-3	Cotton_D_gene_10004591	0.0561327	0.351266	0.159801
GbCYP14-1	GOBAR_AA37002	GrCYP40-1	Cotton_D_gene_10040439	0.0166489	0.067971	0.24494
GbCYP14-2	GOBAR_AA02739	GrCYP18-2	Cotton_D_gene_10038393	0.00634924	0.0640959	0.0990585
GbCYP41-2	GOBAR_AA25604	GrCYP43	Cotton_D_gene_10016497	0.0379192	0.48729	0.0778165
GbCYP41-2	GOBAR_AA25604	GrCYP42-2	Cotton_D_gene_10029383	0.0148476	0.0472349	0.314336
GbCYP41-2	GOBAR_AA25604	GrCYP40-1	Cotton_D_gene_10040439	0.118162	1.41384	0.0835756
GbCYP18-4	GOBAR_DD08058	GrCYP18-4	Cotton_D_gene_10038634	0.00760784	0.0333388	0.228198
GbCYP18-1	GOBAR_DD25583	GrCYP18-4	Cotton_D_gene_10038634	0.0429346	0.92624	0.0463536
GbCYP18-1	GOBAR_DD25583	GrCYP18-3	Cotton_D_gene_10018166	0.00255428	0.0252478	0.101168
GbCYP19-3	GOBAR_DD25587	GrCYP24-2	Cotton_D_gene_10018171	0	0.0239701	0
GbCYP18-4	GOBAR_DD08058	GrCYP18-2	Cotton_D_gene_10038393	0.0153884	0.928141	0.0165799
GbCYP18-4	GOBAR_DD08058	GrCYP18-3	Cotton_D_gene_10018166	0.0374778	0.854554	0.0438566
GbCYP26-4	GOBAR_DD00684	GrCYP28	Cotton_D_gene_10017975	0	0.0169819	0
GbCYP18-1	GOBAR_DD25583	GrCYP18-2	Cotton_D_gene_10038393	0.0295605	1.14673	0.025778
GbCYP66-2	GOBAR_DD21100	GrCYP43	Cotton_D_gene_10016497	0.053699	0.0670134	0.801317
GbCYP21-2	GOBAR_DD03339	GrCYP24-1	Cotton_D_gene_10005803	0.0726877	0.153292	0.474179
GbCYP21-2	GOBAR_DD03339	GrCYP26	Cotton_D_gene_10035822	0.276065	1.33297	0.207105
GbCYP66-2	GOBAR_DD21100	GrCYP40-1	Cotton_D_gene_10040439	0.139141	1.35126	0.102971
GbCYP40-3	GOBAR_DD26754	GrCYP40-3	Cotton_D_gene_10004591	0.00473141	0.00426895	1.10833
GbCYP40-3	GOBAR_DD26754	GrCYP40-1	Cotton_D_gene_10040439	0.0540904	0.374948	0.144261
GbCYP34	GOBAR_DD01435	GrCYP34	Cotton_D_gene_10032360	0.00552107	0.0086394	0.639057
GbCYP20-1	GOBAR_DD01305	GrCYP40-2	Cotton_D_gene_10020262	0.0255591	0.43968	0.0581311
GbCYP18-8	GOBAR_DD26547	GrCYP18-5	Cotton_D_gene_10025556	0.0686948	0.680889	0.10089
GbCYP20-1	GOBAR_DD01305	GrCYP20	Cotton_D_gene_10016660	0.00228485	0.0317508	0.0719619
GbCYP18-8	GOBAR_DD26547	GrCYP18-3	Cotton_D_gene_10018166	0.08085	1.13089	0.0714923
GbCYP18-8	GOBAR_DD26547	GrCYP18-2	Cotton_D_gene_10038393	0.0818689	1.05463	0.0776278
GbCYP18-8	GOBAR_DD26547	GrCYP18-3	Cotton_D_gene_10018166	0.08085	1.13089	0.0714923
GbCYP40-2	GOBAR_DD36127	GrCYP49-1	Cotton_D_gene_10019448	0.0095211	0.0116999	0.813773
GbCYP40-2	GOBAR_DD36127	GrCYP47	Cotton_D_gene_10014459	0.0598137	0.589886	0.101399
GbCYP26-3	GOBAR_DD37745	GrCYP29	Cotton_D_gene_10007881	0.00546782	0.0193144	0.283096
GbCYP39-4	GOBAR_DD27607	GrCYP37-2	Cotton_D_gene_10037715	0.00504151	0.0173732	0.290189
GbCYP37-4	GOBAR_DD24495	GrCYP37-1	Cotton_D_gene_10015464	0.0050484	0.0216778	0.232883
GbCYP37-4	GOBAR_DD24495	GrCYP37-2	Cotton_D_gene_10037715	0.0760144	0.430424	0.176604
GbCYP16-2	GOBAR_DD26079	GrCYP23-2	Cotton_D_gene_10009280	0.0931157	0.14325	0.650022
GbCYP40-1	GOBAR_DD26347	GrCYP40-2	Cotton_D_gene_10020262	0.0119883	0.0404138	0.296638
GbCYP40-1	GOBAR_DD26347	GrCYP20	Cotton_D_gene_10016660	0.0231813	0.499298	0.0464278
GbCYP43-1	GOBAR_DD26812	GrCYP40-1	Cotton_D_gene_10040439	0.0838862	0.398992	0.210246
GbCYP38	GOBAR_DD21364	GrCYP41	Cotton_D_gene_10032672	0.00262009	0.00917443	0.285586
GbCYP26-2	GOBAR_DD13607	GrCYP26	Cotton_D_gene_10035822	0.00551642	0.0131727	0.418778
GbCYP18-2	GOBAR_DD12369	GrCYP18-5	Cotton_D_gene_10025556	0.0350941	1.21324	0.028926
GbCYP18-2	GOBAR_DD12369	GrCYP18-4	Cotton_D_gene_10038634	0.0179996	0.818871	0.021981
GbCYP18-2	GOBAR_DD12369	GrCYP18-2	Cotton_D_gene_10038393	0	0.0248299	0
GbCYP18-2	GOBAR_DD12369	GrCYP18-3	Cotton_D_gene_10018166	0.0268815	1.08126	0.0248612
GbCYP39-2	GOBAR_DD34612	GrCYP65	Cotton_D_gene_10023324	0.00474967	0.0152386	0.311686
GbCYP16-1	GOBAR_DD19905	GrCYP18-7	Cotton_D_gene_10035185	0.0620432	0.0817134	0.759279
GbCYP49-1	GOBAR_DD27655	GrCYP42-2	Cotton_D_gene_10029383	0.0240954	0.0555308	0.433911
GbCYP49-1	GOBAR_DD27655	GrCYP40-1	Cotton_D_gene_10040439	0.119498	1.44814	0.0825184

## Sheet: 4 cotton
Additional File 8：Table S4 Orthologous relationships between G.barbadense and other three Gossypium species
Common collinear GbCYP gene pairs in G.barbadense ,G.hirsutum, G.arboretum and G.raimondii	Common collinear GbCYP gene pairs in G.barbadense and G.hirsutum	Common collinear GbCYP gene pairs in G.barbadense and G.arboretum	Common collinear GbCYP gene pairs in G.barbadense and G.raimondii	Common collinear GbCYP gene pairs in G.arboretum and G.raimondii
GbCYP18-3	GbCYP18-3	GbCYP18-3	GbCYP18-5	GbCYP18-3
GbCYP24-1	GbCYP26-1	GbCYP37-2	GbCYP18-3	GbCYP24-1
GbCYP37-2	GbCYP18-5	GbCYP47-2	GbCYP24-1	GbCYP37-2
GbCYP47-2	GbCYP24-1	GbCYP37-3	GbCYP26-1	GbCYP47-2
GbCYP37-3	GbCYP21-3	GbCYP15	GbCYP37-2	GbCYP37-3
GbCYP15	GbCYP37-2	GbCYP19-1	GbCYP21-3	GbCYP15
GbCYP20-2	GbCYP37-3	GbCYP29	GbCYP47-2	GbCYP20-2
GbCYP42-1	GbCYP28	GbCYP48	GbCYP28	GbCYP42-1
GbCYP58	GbCYP47-2	GbCYP58	GbCYP37-3	GbCYP58
GbCYP39-3	GbCYP15	GbCYP42-1	GbCYP15	GbCYP39-3
GbCYP21-4	GbCYP18-7	GbCYP39-3	GbCYP20-2	GbCYP21-4
GbCYP61	GbCYP79	GbCYP21-4	GbCYP79	GbCYP61
GbCYP37-5	GbCYP48	GbCYP72	GbCYP29	GbCYP37-5
GbCYP19-2	GbCYP58	GbCYP37-5	GbCYP42-1	GbCYP19-2
GbCYP23	GbCYP42-1	GbCYP61	GbCYP58	GbCYP23
GbCYP43-2	GbCYP21-4	GbCYP43-2	GbCYP8	GbCYP43-2
GbCYP142	GbCYP72	GbCYP23	GbCYP21-4	GbCYP142
GbCYP37-1	GbCYP39-3	GbCYP142	GbCYP39-3	GbCYP37-1
GbCYP14-1	GbCYP61	GbCYP49-2	GbCYP27-2	GbCYP14-1
GbCYP41-2	GbCYP37-5	GbCYP14-1	GbCYP61	GbCYP41-2
GbCYP18-4	GbCYP43-2	GbCYP41-2	GbCYP37-5	GbCYP18-4
GbCYP18-1	GbCYP19-2	GbCYP18-4	GbCYP19-2	GbCYP18-1
GbCYP19-3	GbCYP23	GbCYP18-1	GbCYP23	GbCYP19-3
GbCYP66-2	GbCYP142	GbCYP19-3	GbCYP43-2	GbCYP66-2
GbCYP21-2	GbCYP37-1	GbCYP66-2	GbCYP142	GbCYP21-2
GbCYP40-3	GbCYP14-1	GbCYP21-2	GbCYP37-1	GbCYP40-3
GbCYP34	GbCYP41-2	GbCYP40-3	GbCYP49-2	GbCYP34
GbCYP20-1	GbCYP18-4	GbCYP34	GbCYP14-2	GbCYP20-1
GbCYP18-8	GbCYP19-3	GbCYP18-8	GbCYP14-1	GbCYP18-8
GbCYP26-3	GbCYP18-1	GbCYP20-1	GbCYP41-2	GbCYP26-3
GbCYP39-4	GbCYP21-2	GbCYP63	GbCYP18-4	GbCYP39-4
GbCYP37-4	GbCYP66-2	GbCYP27-1	GbCYP18-1	GbCYP37-4
GbCYP16-2	GbCYP40-3	GbCYP62	GbCYP19-3	GbCYP16-2
GbCYP38	GbCYP34	GbCYP39-4	GbCYP26-4	GbCYP38
GbCYP26-2	GbCYP18-8	GbCYP26-3	GbCYP66-2	GbCYP26-2
GbCYP18-2	GbCYP20-1	GbCYP37-4	GbCYP21-2	GbCYP18-2
GbCYP49-1	GbCYP63	GbCYP16-2	GbCYP40-3	GbCYP49-1
	GbCYP40-2	GbCYP38	GbCYP34	GbCYP29
	GbCYP62	GbCYP26-2	GbCYP20-1	GbCYP49-2
	GbCYP26-3	GbCYP18-2	GbCYP18-8
	GbCYP39-4	GbCYP49-1	GbCYP40-2
	GbCYP39-1		GbCYP26-3
	GbCYP37-4		GbCYP39-4
	GbCYP43-1		GbCYP37-4
	GbCYP40-1		GbCYP16-2
	GbCYP16-2		GbCYP40-1
	GbCYP38		GbCYP43-1
	GbCYP26-2		GbCYP38
	GbCYP18-2		GbCYP26-2
	GbCYP39-2		GbCYP18-2
	GbCYP49-1		GbCYP39-2
	GbCYP16-1		GbCYP16-1
			GbCYP49-1
